# Supplementary material for: Biosynthesis and Characterization of Aeonium arboreum-Derived Silver Nanoparticles: Antimicrobial Activity, Biofilm Inhibition, Antihemolytic Activity, and In Silico Studies
Source: Int J Mol Sci. 2024 Jul 23;25(15):8039. doi: 10.3390/ijms25158039 (PMC11312205; doi:10.3390/ijms25158039)
Supplement: Supplementary file 1 [file ijms-25-08039-s001.zip]

Archive with 1 entries (1 files):
- ijms-3097690-supplementary.pdf
